# Supplementary material for: Remote Heart Failure Patients Telemonitoring: Results of the TreC Heart Failure Study
Source: J Cardiovasc Dev Dis. 2025 May 13;12(5):182. doi: 10.3390/jcdd12050182 (PMC12111988; doi:10.3390/jcdd12050182)
Supplement: Supplementary file 1 [file jcdd-12-00182-s001.zip]

Archive with 1 entries (1 files):
- jcdd-3572561-supplementary.pdf
